# Supplementary material for: Tuning the viscoelastic properties of peptide coacervates by single amino acid mutations and salt kosmotropicity
Source: Commun Chem. 2024 Jan 4;7:5. doi: 10.1038/s42004-023-01094-y (PMC10766971; doi:10.1038/s42004-023-01094-y)
Supplement: Supplementary file 3 — Supplementary Data 1 [file 42004_2023_1094_MOESM3_ESM.xlsx]

## Sheet: Figure 1
Figure 1a
0.1 M		1 M
Concentration	pH	Concentration	pH
1.8	6	1.6	6
1.5	7	1.4	7
1.5	8	1.4	8
1.6	9	1.5	9
Figure 1b
0.1 M		1 M
Concentration	pH	Concentration	pH
1.3	6	1.3	6
1	7	1	7
1	8	0.9	8
1.3	9	1.2	9
Figure 1c
0.1 M		1 M
Concentration	pH	Concentration	pH
1.1	6	1	6
0.8	7	0.5	7
0.5	8	0.4	8
1	9	0.5	9
Figure 1d
0.1 M		1 M
Concentration	pH	Concentration	pH
1	6	0.5	6
0.25	7	0.2	7
0.2	8	0.125	8
0.25	9	0.125	9
Figure 1e
0.1 M		1 M
Concentration	pH	Concentration	pH
0.06	6	0.03	6
0.03	7	0.016	7
0.03	8	0.008	8
0.03	9	0.008	9
Figure 1f
0.1 M		1 M
Concentration	pH	Concentration	pH
0.03	6	0.015	6
0.015	7	0.0075	7
0.0075	8	0.00375	8
0.015	9	0.0075	9

## Sheet: Figure 3a
	GY23-9F/A		GY23-9F/L		GY23
Frequency (Hz)	G'	G''	G'	G''	G'	G''
1	1.25	1.39	3.2	1.94	4.88	2.37
0.858	1.79	1.2	3.7	1.76	5.22	2.07
0.736	2.45	1.19	4.33	1.66	5.75	1.98
0.631	2.2	1.1	4.05	1.67	5.44	1.95
0.541	2.4	1.11	4.16	1.65	5.56	1.9
0.464	2.53	1.19	4.19	1.65	5.51	1.94
0.398	2.47	1.24	4.16	1.68	5.47	1.97
0.341	2.73	1.28	4.34	1.67	5.68	2.03
0.293	2.67	1.23	4.3	1.65	5.48	1.91
0.251	2.84	1.24	4.36	1.61	5.66	1.87
0.215	2.78	1.25	4.27	1.62	5.51	1.81
0.185	2.81	1.34	4.35	1.72	5.48	1.88
0.158	2.75	1.29	4.29	1.52	5.37	1.81
0.136	2.74	1.29	4.13	1.55	5.23	1.81
0.117	2.7	1.36	4.09	1.68	5.18	1.88
0.1	2.77	1.35	4.14	1.67	5.21	1.87
0.0858	2.76	1.28	4.12	1.62	5.2	1.78
0.0736	2.69	1.24	4.02	1.55	5.05	1.65
0.0631	2.58	1.24	3.91	1.56	4.88	1.65
0.0541	2.52	1.28	3.85	1.6	4.76	1.75
0.0464	2.5	1.3	3.84	1.61	4.73	1.78
0.0398	2.47	1.26	3.82	1.59	4.71	1.75
0.0341	2.38	1.2	3.75	1.54	4.64	1.7
0.0293	2.32	1.18	3.66	1.52	4.56	1.68
0.0251	2.27	1.18	3.58	1.52	4.47	1.68
0.0215	2.21	1.2	3.51	1.55	4.41	1.7
0.0185	2.18	1.23	3.46	1.58	4.38	1.72
0.0158	2.16	1.25	3.45	1.6	4.36	1.74
0.0136	2.14	1.27	3.44	1.61	4.35	1.76
0.0117	2.14	1.27	3.44	1.61	4.34	1.77
0.01	2.14	1.26	3.44	1.6	4.35	1.75

## Sheet: Figure 3b
Frequency (Hz)	GY23-9F/A	GY23-9F/L	GY23
1	0.298	0.595	0.863
0.858	0.401	0.761	1.04
0.736	0.59	1	1.32
0.631	0.622	1.1	1.46
0.541	0.779	1.32	1.73
0.464	0.958	1.54	2
0.398	1.1	1.79	2.32
0.341	1.4	2.17	2.81
0.293	1.6	2.5	3.16
0.251	1.96	2.95	3.78
0.215	2.25	3.38	4.28
0.185	2.68	4.03	4.99
0.158	3.05	4.57	5.69
0.136	3.55	5.16	6.48
0.117	4.13	6.03	7.52
0.1	4.91	7.11	8.82
0.0858	5.64	8.22	10.2
0.0736	6.41	9.33	11.5
0.0631	7.22	10.6	13
0.0541	8.3	12.3	14.9
0.0464	9.65	14.3	17.3
0.0398	11.1	16.6	20.1
0.0341	12.4	18.9	23
0.0293	14.2	21.5	26.4
0.0251	16.2	24.6	30.2
0.0215	18.6	28.3	34.9
0.0185	21.5	32.8	40.5
0.0158	25	38.2	47.2
0.0136	29.2	44.5	54.9
0.0117	34	51.8	64
0.01	39.5	60.4	74.6

## Sheet: Figure 3c
GY23
G'		G''		η
Mean	SD	Mean	SD	Mean	SD
5.09	0.89605	1.84333	0.16166	8.62333	1.42521
GY23-7A/F
G'		G''		η
Mean	SD	Mean	SD	Mean	SD
13.2333	1.52753	8.58667	1.27692	25.1333	3.11341
GY23-7A/F-10A/F
G'		G''		η
Mean	SD	Mean	SD	Mean	SD
35.3	1.8735	18.4333	1.45717	63.6	3.14802
GY23-7A/F-10A/F-18A/F
G'		G''		η
Mean	SD	Mean	SD	Mean	SD
106.467	20.8579	31.9667	6.05337	177.333	34.8186

## Sheet: Figure 3d
GY23-9F/A				GY23-9F/L				GY23
In		Out		In		Out		In		Out
D	F/R	D	F/R	D	F/R	D	F/R	D	F/R	D	F/R
205.606	0.02964	7.72446	73.6293	206.697	-0.10269	19.2438	72.5528	195.712	0.06221	45.1388	91.5387
187.964	0.17685	7.72446	69.6518	186.823	-0.00244	19.4032	68.529	175.421	0.03038	44.9051	86.2803
166.681	0.03281	7.65893	65.6691	165.32	-0.03247	19.4321	64.4947	159.048	0.39672	44.8013	81.035
146.445	-0.02745	7.5803	61.6854	144.136	-0.03702	19.4321	60.4582	142.873	0.78318	44.6196	75.7819
127.713	0.03256	7.51477	57.7027	125.431	0.15671	19.6494	56.439	129.7	1.47467	44.4639	70.5315
106.785	-0.08309	7.76378	53.7451	102.551	0.01642	19.6929	52.4059	115.291	2.04053	44.5417	65.3047
88.7094	0.02946	7.8031	49.7708	80.9966	-0.01775	19.8667	48.3833	105.595	3.08534	44.3861	60.0542
67.1776	-0.13449	7.8031	45.7933	59.674	-0.03339	20.2	44.3734	95.6337	4.10318	44.2305	54.8038
49.9173	0.04329	7.72446	41.8096	41.3601	0.19165	20.3885	40.3519	87.0998	5.26608	44.2045	49.5665
30.0789	0.01481	7.56719	37.8195	34.956	1.36948	20.635	36.3351	81.2037	6.69702	44.1008	44.3213
16.817	0.51245	7.73757	33.8557	32.7873	2.88614	20.838	32.3147	75.8143	8.17945	44.1786	39.0945
9.7437	1.50518	7.88174	29.8897	31.5366	4.47624	21.3893	28.3223	70.5256	9.67212	43.9712	33.8388
8.87808	5.59219	7.81621	25.907	29.5256	7.69568	22.1878	24.3496	67.7024	11.4153	44.0231	28.6094
9.03544	9.76103	8.01281	21.9453	27.3741	12.0306	22.7835	20.3607	61.5751	15.5296	44.0231	23.3747
8.76007	13.8953	7.88174	17.9573	26.2058	16.4443	23.2196	16.359	57.7434	19.2004	43.9194	18.1295
8.47163	18.0284	7.8031	13.9735	25.1266	20.865	24.209	12.4016	55.4551	23.028	43.8676	12.8896
8.3012	22.1711	8.06524	10.017	24.2527	25.3022	25.1266	8.43848	53.3368	28.2263	43.6862	7.63653
8.4323	26.3378	8.26187	6.05531	23.5832	29.7557	25.8994	4.46374	51.8071	33.4844	43.738	2.40714
8.20944	30.4762	8.36675	2.08623	22.8852	34.207	27.3741	0.54516	50.7025	38.7858	43.5826	-2.84331
8.26187	34.6367	8.70763	-1.86397	22.2895	38.6664	29.423	-3.83205	49.6529	44.0927	43.6603	-8.07007
8.40608	38.8045	11.3054	-4.14206	21.9264	43.1444	30.9635	-6.73623	49.1813	49.4583	43.738	-13.2968
8.06524	42.9335	68.0461	-0.09999	21.3893	47.6085	33.3619	-9.57178	48.3963	54.7921	43.8417	-18.521
7.89485	47.0761	88.1129	0.0138	20.954	52.0808	39.5251	-12.1061	48.0827	60.1738	44.2305	-23.7161
8.10457	51.2491	106.432	-0.01223	20.548	56.5554	195.587	-0.12576	47.5865	65.537	44.438	-28.9297
8.10457	55.4054	125.724	0.03957	20.287	61.0416			47.2212	70.9134	44.8013	-34.1274
8.06524	59.5585	143.155	-0.05747	20.0406	65.529			47.0908	76.3137	45.2687	-38.6602
8.05214	63.7137	162.294	-0.01794					46.8561	81.7034	45.9187	-43.8289
		182.143	0.07847							46.9865	-48.955
		199.748	-0.00467							48.3963	-54.0464
										50.7025	-59.0467
										54.9511	-63.8496
										60.1778	-65.9358
										70.6081	-66.8389
										83.6423	-66.1688

## Sheet: Figure 3e
Top (GY23)			Bottom (GY23-9F/L)
Time	Mean	SD	Time	Mean	SD
0	1	0	0	1	0
15	0	0	15	0	0
30	0.48007	0.06011	30	0.64707	0.02544
45	0.57191	0.0408	45	0.76298	0.01529
60	0.62175	0.03497	60	0.83603	0.01496
75	0.66186	0.03661	75	0.86915	0.01904
90	0.70267	0.04046	90	0.90542	0.02523
105	0.72777	0.04038	105	0.93059	0.02518
120	0.75003	0.04041	120	0.93013	0.02523
135	0.76807	0.04063	135	0.94126	0.02519
150	0.78027	0.03653	150	0.95134	0.02521
165	0.80123	0.04042	165	0.96542	0.02523
180	0.81299	0.04047	180	0.96786	0.02516
195	0.82419	0.04036	195	0.96607	0.0252
210	0.82145	0.04041	210	0.96951	0.02513
225	0.83513	0.04041	225	0.96586	0.02518
240	0.84393	0.04014	240	0.96956	0.02513
255	0.85159	0.04046	255	0.96692	0.02507
270	0.85613	0.04012	270	0.96836	0.02512
285	0.86883	0.04041	285	0.96819	0.02514
300	0.86472	0.04038	300	0.97309	0.02525
315	0.87223	0.04042	315	0.9722	0.02557
330	0.89094	0.04042	330	0.96604	0.02518
345	0.89656	0.04041	345	0.96738	0.02527
360	0.90053	0.04041	360	0.96751	0.02507
375	0.91641	0.04045	375	0.9697	0.02524
390	0.91253	0.04041	390	0.97045	0.02519

## Sheet: Figure 4a
GY23-9F/A		GY23-9F/L		GY23
Wavelength	θ	Wavelength	θ	Wavelength	θ
260	0.04957	260	-0.01615	260	0.03053
259	0.07859	259	-0.0326	259	-0.00364
258	0.10074	258	-0.05264	258	-0.04176
257	0.11603	257	-0.07624	257	-0.08382
256	0.12444	256	-0.10343	256	-0.12982
255	0.12598	255	-0.13418	255	-0.17976
254	0.12065	254	-0.16851	254	-0.23364
253	0.10846	253	-0.20641	253	-0.29146
252	0.08939	252	-0.2479	252	-0.35322
251	0.06346	251	-0.29294	251	-0.41893
250	0.03065	250	-0.34157	250	-0.48857
249	-0.02875	249	-0.39989	249	-0.61871
248	-0.07979	248	-0.47547	248	-0.72647
247	-0.14772	247	-0.55152	247	-0.82396
246	-0.22592	246	-0.62619	246	-0.89166
245	-0.28952	245	-0.69694	245	-0.96734
244	-0.36692	244	-0.78075	244	-1.09713
243	-0.42355	243	-0.84218	243	-1.1921
242	-0.48393	242	-0.88778	242	-1.21292
241	-0.51122	241	-0.91932	241	-1.19989
240	-0.54297	240	-0.91172	240	-1.10111
239	-0.51545	239	-0.84617	239	-0.93956
238	-0.50052	238	-0.75436	238	-0.69985
237	-0.49173	237	-0.6504	237	-0.4484
236	-0.44622	236	-0.50013	236	-0.09394
235	-0.38288	235	-0.30905	235	0.36848
234	-0.31305	234	-0.1175	234	0.92113
233	-0.24534	233	0.17985	233	1.5792
232	-0.21729	232	0.52393	232	2.18742
231	-0.15749	231	0.82508	231	2.84233
230	-0.10262	230	1.07622	230	3.41013
229	-0.07851	229	1.2595	229	3.91999
228	-0.07018	228	1.39039	228	4.41779
227	-0.08374	227	1.4371	227	4.88476
226	-0.07706	226	1.38905	226	5.26733
225	-0.07415	225	1.29262	225	5.45743
224	-0.0908	224	1.11289	224	5.57009
223	-0.11302	223	0.92695	223	5.48986
222	-0.1396	222	0.7291	222	5.39254
221	-0.14414	221	0.55148	221	5.23091
220	-0.12329	220	0.44231	220	5.00156
219	-0.08695	219	0.37581	219	4.6995
218	-0.08773	218	0.32703	218	4.2566
217	-0.06601	217	0.29479	217	3.80712
216	-0.02792	216	0.32197	216	3.43512
215	0.00999	215	0.3094	215	3.1611
214	0.01301	214	0.30343	214	2.87053
213	0.02267	213	0.32715	213	2.63288
212	0.01248	212	0.3221	212	2.36425
211	0.06609	211	0.40088	211	2.17356
210	0.10948	210	0.44643	210	1.9731
209	0.11646	209	0.52487	209	1.86004
208	0.15046	208	0.61294	208	1.76309
207	0.17912	207	0.65265	207	1.71785
206	0.22234	206	0.69676	206	1.58917
205	0.26693	205	0.74347	205	1.482
204	0.29574	204	0.75363	204	1.366
203	0.31573	203	0.77607	203	1.21094
202	0.34315	202	0.78314	202	1.15605
201	0.37908	201	0.82908	201	1.13421
200	0.44623	200	0.84336	200	1.01164
199	0.47017	199	0.86462	199	0.88967
198	0.47611	198	0.84385	198	0.73166
197	0.48682	197	0.80356	197	0.53339
196	0.48924	196	0.67165	196	0.41645
195	0.45658	195	0.57174	195	0.34042
194	0.42675	194	0.42651	194	0.23063
193	0.40444	193	0.3653	193	0.16052
192	0.37474	192	0.26276	192	0.13396
191	0.38889	191	0.23711	191	0.071
190	0.33937	190	0.15465	190	0.00739
189	0.31543	189	0.10665	189	-0.03442
188	0.28992	188	0.06657	188	-0.06986
187	0.26285	187	0.03444	187	-0.09892
186	0.23423	186	0.01025	186	-0.12162
185	0.20404	185	-0.00599	185	-0.13794
184	0.1723	184	-0.01431	184	-0.14789
183	0.13899	183	-0.01468	183	-0.15147
182	0.10413	182	-0.00709	182	-0.14868
181	0.0677	181	0.00843	181	-0.13951
180	0.02972	180	0.03189	180	-0.12398

## Sheet: Figure 4b
GY23-9F/A		GY23-9F/L		GY23
Wavenumber	Normalized absorbance	Wavenumber	Normalized absorbance	Wavenumber	Normalized absorbance
1725.23	-0.00388	1725.23	-0.000974502	1725.23	-0.000601726
1724.27	-0.00393	1724.27	-0.000857673	1724.27	-0.000703029
1723.3	-0.00427	1723.3	-0.000749189	1723.3	-0.000710645
1722.34	-0.00481	1722.34	-0.000634214	1722.34	-0.000592585
1721.37	-0.00528	1721.37	-0.000464534	1721.37	-0.000330568
1720.41	-0.00545	1720.41	-0.000189152	1720.41	5.78875e-05
1719.44	-0.00525	1719.44	0.000225313	1719.44	0.000523273
1718.48	-0.00473	1718.48	0.000791841	1718.48	0.001
1717.52	-0.004	1717.52	0.00151	1717.52	0.00145
1716.55	-0.00316	1716.55	0.00239	1716.55	0.00186
1715.59	-0.00232	1715.59	0.00339	1715.59	0.00222
1714.62	-0.00151	1714.62	0.0045	1714.62	0.00257
1713.66	-0.00075106	1713.66	0.00566	1713.66	0.00295
1712.69	-5.3064e-05	1712.69	0.00684	1712.69	0.00344
1711.73	0.000632687	1711.73	0.00803	1711.73	0.00412
1710.76	0.00141	1710.76	0.00927	1710.76	0.00511
1709.8	0.00249	1709.8	0.01061	1709.8	0.00645
1708.84	0.00417	1708.84	0.01214	1708.84	0.00818
1707.87	0.00672	1707.87	0.01395	1707.87	0.01027
1706.91	0.01027	1706.91	0.01614	1706.91	0.01267
1705.94	0.01478	1705.94	0.01881	1705.94	0.01541
1704.98	0.02013	1704.98	0.02198	1704.98	0.01857
1704.01	0.02608	1704.01	0.02567	1704.01	0.02222
1703.05	0.03247	1703.05	0.02984	1703.05	0.0264
1702.09	0.0393	1702.09	0.03453	1702.09	0.03108
1701.12	0.04677	1701.12	0.03985	1701.12	0.03631
1700.16	0.05509	1700.16	0.04593	1700.16	0.04219
1699.19	0.06428	1699.19	0.05285	1699.19	0.04882
1698.23	0.07422	1698.23	0.06058	1698.23	0.05621
1697.26	0.08479	1697.26	0.06908	1697.26	0.06426
1696.3	0.09604	1696.3	0.07833	1696.3	0.0729
1695.34	0.10815	1695.34	0.08834	1695.34	0.08209
1694.37	0.12133	1694.37	0.09913	1694.37	0.09193
1693.41	0.13556	1693.41	0.11065	1693.41	0.10248
1692.44	0.15067	1692.44	0.12272	1692.44	0.11368
1691.48	0.16651	1691.48	0.1352	1691.48	0.12539
1690.51	0.18332	1690.51	0.14812	1690.51	0.13753
1689.55	0.20182	1689.55	0.16172	1689.55	0.15025
1688.58	0.22273	1688.58	0.17634	1688.58	0.1638
1687.62	0.24627	1687.62	0.19214	1687.62	0.17835
1686.66	0.27206	1686.66	0.20902	1686.66	0.19377
1685.69	0.29932	1685.69	0.22667	1685.69	0.2098
1684.73	0.32729	1684.73	0.24472	1684.73	0.22615
1683.76	0.35542	1683.76	0.26286	1683.76	0.24257
1682.8	0.38343	1682.8	0.2809	1682.8	0.25889
1681.83	0.41117	1681.83	0.29877	1681.83	0.27492
1680.87	0.43843	1680.87	0.31644	1680.87	0.29056
1679.91	0.46486	1679.91	0.33382	1679.91	0.30582
1678.94	0.4901	1678.94	0.3508	1678.94	0.32088
1677.98	0.51405	1677.98	0.36734	1677.98	0.33601
1677.01	0.53697	1677.01	0.38359	1677.01	0.35135
1676.05	0.55935	1676.05	0.39981	1676.05	0.36688
1675.08	0.5815	1675.08	0.41627	1675.08	0.38254
1674.12	0.6034	1674.12	0.43312	1674.12	0.39831
1673.15	0.62482	1673.15	0.45033	1673.15	0.41418
1672.19	0.64545	1672.19	0.46774	1672.19	0.4301
1671.23	0.6651	1671.23	0.48513	1671.23	0.44591
1670.26	0.6838	1670.26	0.50236	1670.26	0.4615
1669.3	0.70183	1669.3	0.51945	1669.3	0.47692
1668.33	0.7196	1668.33	0.5366	1668.33	0.49234
1667.37	0.73746	1667.37	0.554	1667.37	0.50793
1666.4	0.75547	1666.4	0.57173	1666.4	0.52375
1665.44	0.77345	1665.44	0.58969	1665.44	0.53975
1664.48	0.79112	1664.48	0.60766	1664.48	0.55588
1663.51	0.8083	1663.51	0.62543	1663.51	0.5722
1662.55	0.82498	1662.55	0.64282	1662.55	0.58872
1661.58	0.84122	1661.58	0.65972	1661.58	0.6053
1660.62	0.85696	1660.62	0.67607	1660.62	0.6216
1659.65	0.87214	1659.65	0.69212	1659.65	0.6373
1658.69	0.88685	1658.69	0.70842	1658.69	0.65253
1657.73	0.90126	1657.73	0.72548	1657.73	0.66797
1656.76	0.91531	1656.76	0.7434	1656.76	0.68445
1655.8	0.92874	1655.8	0.76194	1655.8	0.70244
1654.83	0.94136	1654.83	0.78077	1654.83	0.72191
1653.87	0.95305	1653.87	0.79972	1653.87	0.74246
1652.9	0.96381	1652.9	0.81885	1652.9	0.76363
1651.94	0.97364	1651.94	0.83832	1651.94	0.78495
1650.97	0.98247	1650.97	0.85809	1650.97	0.80588
1650.01	0.98994	1650.01	0.87769	1650.01	0.82582
1649.05	0.99558	1649.05	0.89643	1649.05	0.84427
1648.08	0.999	1648.08	0.91377	1648.08	0.86121
1647.12	1	1647.12	0.9295	1647.12	0.8773
1646.15	0.99878	1646.15	0.94386	1646.15	0.89348
1645.19	0.99574	1645.19	0.95713	1645.19	0.91028
1644.22	0.99106	1644.22	0.96918	1644.22	0.92739
1643.26	0.98456	1643.26	0.97954	1643.26	0.94395
1642.3	0.97585	1642.3	0.9878	1642.3	0.95902
1641.33	0.96462	1641.33	0.99381	1641.33	0.97191
1640.37	0.95076	1640.37	0.9977	1640.37	0.98232
1639.4	0.93445	1639.4	0.9997	1639.4	0.99016
1638.44	0.91599	1638.44	1	1638.44	0.9955
1637.47	0.89556	1637.47	0.99845	1637.47	0.99862
1636.51	0.87315	1636.51	0.99465	1636.51	0.99997
1635.55	0.84859	1635.55	0.98811	1635.55	1
1634.58	0.82165	1634.58	0.97834	1634.58	0.99884
1633.62	0.79225	1633.62	0.96497	1633.62	0.99604
1632.65	0.76055	1632.65	0.94778	1632.65	0.99068
1631.69	0.72699	1631.69	0.9267	1631.69	0.98174
1630.72	0.69209	1630.72	0.90185	1630.72	0.96841
1629.76	0.65615	1629.76	0.87341	1629.76	0.95026
1628.79	0.61923	1628.79	0.8416	1628.79	0.92718
1627.83	0.58142	1627.83	0.80676	1627.83	0.89939
1626.87	0.54318	1626.87	0.76945	1626.87	0.86743
1625.9	0.50536	1625.9	0.73054	1625.9	0.8323
1624.94	0.46897	1624.94	0.69103	1624.94	0.79525
1623.97	0.43488	1623.97	0.6518	1623.97	0.75753
1623.01	0.40351	1623.01	0.61344	1623.01	0.72007
1622.04	0.37487	1622.04	0.57632	1622.04	0.68342
1621.08	0.34882	1621.08	0.54085	1621.08	0.64797
1620.12	0.32526	1620.12	0.50751	1620.12	0.61409
1619.15	0.30418	1619.15	0.47681	1619.15	0.58216
1618.19	0.28554	1618.19	0.44905	1618.19	0.55242
1617.22	0.26905	1617.22	0.42416	1617.22	0.52488
1616.26	0.25416	1616.26	0.40173	1616.26	0.49943
1615.29	0.24032	1615.29	0.38126	1615.29	0.47595
1614.33	0.22714	1614.33	0.36241	1614.33	0.45444
1613.37	0.2146	1613.37	0.34504	1613.37	0.43489
1612.4	0.20291	1612.4	0.32914	1612.4	0.41712
1611.44	0.19234	1611.44	0.31463	1611.44	0.40084
1610.47	0.18298	1610.47	0.30129	1610.47	0.38567
1609.51	0.17476	1609.51	0.28887	1609.51	0.37142
1608.54	0.16757	1608.54	0.27729	1608.54	0.35809
1607.58	0.16138	1607.58	0.2667	1607.58	0.34584
1606.61	0.15623	1606.61	0.25738	1606.61	0.33478
1605.65	0.15211	1605.65	0.24954	1605.65	0.32495
1604.69	0.14893	1604.69	0.2432	1604.69	0.31632
1603.72	0.14655	1603.72	0.23825	1603.72	0.30881
1602.76	0.14475	1602.76	0.23448	1602.76	0.30235
1601.79	0.14334	1601.79	0.23166	1601.79	0.29688
1600.83	0.14217	1600.83	0.22957	1600.83	0.29232
1599.86	0.14115	1599.86	0.22803	1599.86	0.2886
1598.9	0.14024	1598.9	0.22686	1598.9	0.28562
1597.94	0.13937	1597.94	0.2259	1597.94	0.28327
1596.97	0.13844	1596.97	0.22498	1596.97	0.28136
1596.01	0.13735	1596.01	0.22397	1596.01	0.27971
1595.04	0.13596	1595.04	0.22272	1595.04	0.27808
1594.08	0.13415	1594.08	0.2211	1594.08	0.27621
1593.11	0.13182	1593.11	0.21896	1593.11	0.27386
1592.15	0.1289	1592.15	0.21616	1592.15	0.27083
1591.18	0.12535	1591.18	0.21257	1591.18	0.26699
1590.22	0.12119	1590.22	0.20814	1590.22	0.26226
1589.26	0.1165	1589.26	0.20288	1589.26	0.25664
1588.29	0.11132	1588.29	0.19686	1588.29	0.25015
1587.33	0.10571	1587.33	0.19019	1587.33	0.24286
1586.36	0.09974	1586.36	0.183	1586.36	0.23487
1585.4	0.09349	1585.4	0.17543	1585.4	0.22635
1584.43	0.08709	1584.43	0.16763	1584.43	0.21749
1583.47	0.08065	1583.47	0.15969	1583.47	0.20845
1582.51	0.07424	1582.51	0.15164	1582.51	0.19934
1581.54	0.06791	1581.54	0.14346	1581.54	0.19013
1580.58	0.0617	1580.58	0.13517	1580.58	0.18075
1579.61	0.05558	1579.61	0.12683	1579.61	0.17113
1578.65	0.04953	1578.65	0.11855	1578.65	0.16129
1577.68	0.04355	1577.68	0.11042	1577.68	0.15135
1576.72	0.03767	1576.72	0.10254	1576.72	0.14146
1575.76	0.03195	1575.76	0.09495	1575.76	0.13174
1574.79	0.0265	1574.79	0.08768	1574.79	0.12233
1573.83	0.02141	1573.83	0.0808	1573.83	0.11334
1572.86	0.01675	1572.86	0.07437	1572.86	0.1049
1571.9	0.01258	1571.9	0.06845	1571.9	0.09709
1570.93	0.00889	1570.93	0.06303	1570.93	0.0899
1569.97	0.00559	1569.97	0.05808	1569.97	0.08325
1569	0.00263	1569	0.05349	1569	0.07699
1568.04	3.26548e-05	1568.04	0.04922	1568.04	0.0711
1567.08	-0.00211	1567.08	0.04528	1567.08	0.06558
1566.11	-0.00378	1566.11	0.04168	1566.11	0.0605
1565.15	-0.00341	1565.15	0.0383	1565.15	0.05586
1564.18	-0.00236	1564.18	0.03503	1564.18	0.0516
1563.22	-0.00129	1563.22	0.03177	1563.22	0.04755
1562.25	-0.000253075	1562.25	0.02849	1562.25	0.04359
1561.29	0.000677587	1561.29	0.02516	1561.29	0.03963
1560.33	0.00138	1560.33	0.02181	1560.33	0.03564
1559.36	0.00178	1559.36	0.01848	1559.36	0.03162
1558.4	0.00182	1558.4	0.01523	1558.4	0.02758
1557.43	0.00151	1557.43	0.0121	1557.43	0.02356
1556.47	0.000946989	1556.47	0.00917	1556.47	0.01964
1555.5	0.000318384	1555.5	0.0065	1555.5	0.01592
1554.54	-0.000102046	1554.54	0.00414	1554.54	0.01249
1553.58	-0.000114292	1553.58	0.00211	1553.58	0.00939
1552.61	0.000257157	1552.61	0.00031618	1552.61	0.00658
1551.65	0.00077147	1551.65	-0.00135	1551.65	0.00403
1550.68	0.00129	1550.68	-0.00227	1550.68	0.00168

## Sheet: Figure 4c
Exp		Others		β-sheet (1630cm-1)		β-sheet (1642cm-1)		Disordered		β-turn		Fit
Wavenumber	Normalized absorbance	Wavenumber	Normalized absorbance	Wavenumber	Normalized absorbance	Wavenumber	Normalized absorbance	Wavenumber	Normalized absorbance	Wavenumber	Normalized absorbance	Wavenumber	Normalized absorbance
1700.16	0.05509	1601.11	0.11967	1600.83	0.0551	1600.83	0.05509	1600.83	0.06481	1600.83	0.05509	1600.83	0.12837
1699.19	0.06428	1601.67	0.12159	1601.76	0.05511	1614.03	0.0551	1602.39	0.06785	1615.09	0.05509	1601.37	0.13127
1698.23	0.07422	1602.2	0.12337	1603.56	0.05515	1614.93	0.05511	1605.43	0.07617	1629.36	0.05509	1601.91	0.13418
1697.26	0.08479	1602.71	0.12501	1605.29	0.05525	1616.65	0.05513	1608.34	0.08821	1643.62	0.05515	1602.46	0.13712
1696.3	0.09604	1603.2	0.1265	1606.93	0.05549	1618.31	0.05521	1611.13	0.10475	1644.7	0.05519	1603	0.14008
1695.34	0.10815	1603.66	0.12785	1608.5	0.05599	1619.89	0.05538	1613.79	0.12646	1646.78	0.05533	1603.54	0.14305
1694.37	0.12133	1604.1	0.12907	1610	0.05692	1621.39	0.05573	1616.34	0.15373	1648.77	0.05563	1604.09	0.14604
1693.41	0.13556	1604.52	0.13017	1611.43	0.05854	1622.83	0.05642	1618.77	0.18667	1650.67	0.05621	1604.63	0.14906
1692.44	0.15067	1604.92	0.13116	1612.79	0.06113	1624.2	0.05762	1621.09	0.22503	1652.5	0.05725	1605.17	0.1521
1691.48	0.16651	1605.3	0.13204	1614.08	0.06496	1625.5	0.05956	1623.29	0.26822	1654.23	0.05898	1605.71	0.15517
1690.51	0.18332	1605.67	0.13281	1615.3	0.07028	1626.74	0.06245	1625.39	0.31536	1655.89	0.06163	1606.26	0.15827
1689.55	0.20182	1606.01	0.1335	1616.46	0.07724	1627.91	0.0665	1627.39	0.36539	1657.47	0.06546	1606.8	0.16142
1688.58	0.22273	1606.33	0.1341	1617.56	0.08583	1629.02	0.07182	1629.28	0.4171	1658.97	0.07067	1607.34	0.16462
1687.62	0.24627	1606.64	0.13462	1618.6	0.09594	1630.07	0.07844	1631.07	0.46927	1660.4	0.07738	1607.88	0.16788
1686.66	0.27206	1606.92	0.13508	1619.57	0.1073	1631.07	0.08625	1632.77	0.52077	1661.75	0.0856	1608.43	0.17123
1685.69	0.29932	1607.2	0.13547	1620.49	0.11957	1632	0.09508	1634.37	0.57057	1663.03	0.09523	1608.97	0.17467
1684.73	0.32729	1607.45	0.13581	1621.36	0.13232	1632.89	0.10464	1635.88	0.61782	1664.25	0.10605	1609.51	0.17824
1683.76	0.35542	1607.69	0.1361	1622.17	0.14513	1633.71	0.11461	1637.3	0.66188	1665.39	0.11777	1610.06	0.18195
1682.8	0.38343	1607.91	0.13635	1622.92	0.15763	1634.49	0.12466	1638.64	0.70229	1666.47	0.13003	1610.6	0.18583
1681.83	0.41117	1608.12	0.13655	1623.63	0.16949	1635.22	0.13449	1639.89	0.73879	1667.49	0.14246	1611.14	0.18992
1680.87	0.43843	1608.32	0.13673	1624.29	0.18046	1635.89	0.14383	1641.06	0.7713	1668.44	0.15472	1611.68	0.19425
1679.91	0.46486	1608.5	0.13687	1624.9	0.19036	1636.53	0.15247	1642.15	0.79986	1669.34	0.16651	1612.23	0.19886
1678.94	0.4901	1608.66	0.13699	1625.47	0.19912	1637.11	0.1603	1643.17	0.82462	1670.18	0.17756	1612.77	0.20379
1677.98	0.51405	1608.82	0.13709	1625.99	0.20672	1637.65	0.16723	1644.12	0.84582	1670.96	0.18772	1613.31	0.20909
1677.01	0.53697	1608.96	0.13717	1626.47	0.21318	1638.15	0.17324	1644.99	0.86375	1671.69	0.19685	1613.86	0.21481
1676.05	0.55935	1609.09	0.13723	1626.91	0.21858	1638.62	0.17835	1645.8	0.87874	1672.36	0.20492	1614.4	0.22101
1675.08	0.5815	1609.21	0.13728	1627.31	0.22301	1639.04	0.18263	1646.54	0.89111	1672.99	0.21192	1614.94	0.22772
1674.12	0.6034	1609.32	0.13732	1627.68	0.22659	1639.42	0.18615	1647.22	0.9012	1673.57	0.2179	1615.48	0.23502
1673.15	0.62482	1609.41	0.13736	1628.01	0.22943	1639.77	0.18899	1647.85	0.90933	1674.1	0.22292	1616.03	0.24296
1672.19	0.64545	1609.5	0.13738	1628.31	0.23164	1640.09	0.19124	1648.41	0.91579	1674.58	0.22707	1616.57	0.25158
1671.23	0.6651	1609.58	0.1374	1628.57	0.23334	1640.38	0.193	1648.92	0.92086	1675.03	0.23045	1617.11	0.26094
1670.26	0.6838	1609.65	0.13741	1628.81	0.23462	1640.63	0.19434	1649.38	0.92477	1675.43	0.23317	1617.65	0.27109
1669.3	0.70183	1609.71	0.13742	1629.02	0.23556	1640.86	0.19536	1649.8	0.92775	1675.8	0.23531	1618.2	0.28206
1668.33	0.7196	1609.77	0.13743	1629.2	0.23623	1641.06	0.1961	1650.16	0.92998	1676.13	0.23697	1618.74	0.29388
1667.37	0.73746	1609.81	0.13743	1629.36	0.23671	1641.24	0.19664	1650.49	0.93161	1676.42	0.23824	1619.28	0.30658
1666.4	0.75547	1609.85	0.13744	1629.5	0.23703	1641.39	0.19702	1650.77	0.93278	1676.69	0.23919	1619.83	0.32017
1665.44	0.77345	1609.89	0.13744	1629.61	0.23725	1641.52	0.19728	1651.01	0.9336	1676.92	0.2399	1620.37	0.33464
1664.48	0.79112	1609.91	0.13744	1629.71	0.23738	1641.63	0.19745	1651.22	0.93416	1677.12	0.2404	1620.91	0.34997
1663.51	0.8083	1609.94	0.13744	1629.79	0.23747	1641.72	0.19755	1651.4	0.93453	1677.3	0.24075	1621.45	0.36613
1662.55	0.82498	1609.96	0.13744	1629.85	0.23751	1641.8	0.19762	1651.55	0.93477	1677.45	0.24099	1622	0.38309
1661.58	0.84122	1609.97	0.13744	1629.9	0.23754	1641.86	0.19766	1651.67	0.93491	1677.57	0.24115	1622.54	0.40077
1660.62	0.85696	1609.98	0.13744	1629.94	0.23755	1641.9	0.19768	1651.77	0.93499	1677.68	0.24125	1623.08	0.4191
1659.65	0.87214	1609.99	0.13744	1629.96	0.23756	1641.94	0.19769	1651.85	0.93504	1677.77	0.24132	1623.63	0.438
1658.69	0.88685	1609.99	0.13744	1629.98	0.23756	1641.97	0.19769	1651.9	0.93506	1677.84	0.24135	1624.17	0.45737
1657.73	0.90126	1610	0.13744	1629.99	0.23756	1641.98	0.19769	1651.94	0.93507	1677.89	0.24137	1624.71	0.4771
1656.76	0.91531	1610	0.13744	1630	0.23756	1641.99	0.19769	1651.97	0.93507	1677.93	0.24138	1625.25	0.49708
1655.8	0.92874	1610	0.13744	1630	0.23756	1642	0.19769	1651.99	0.93507	1677.96	0.24138	1625.8	0.51719
1654.83	0.94136	1610	0.13744	1630	0.23756	1642	0.19769	1652	0.93507	1677.98	0.24139	1626.34	0.53734
1653.87	0.95305	1610	0.13744	1630	0.23756	1642	0.19769	1652	0.93507	1677.99	0.24139	1626.88	0.5574
1652.9	0.96381	1610	0.13744	1630	0.23756	1642	0.19769	1652	0.93507	1678	0.24139	1627.42	0.57729
1651.94	0.97364	1610.01	0.13744	1630.01	0.23756	1642	0.19769	1652	0.93507	1678	0.24139	1627.97	0.59691
1650.97	0.98247	1610.03	0.13744	1630.02	0.23756	1642.01	0.19769	1652	0.93507	1678	0.24139	1628.51	0.6162
1650.01	0.98994	1610.05	0.13744	1630.03	0.23756	1642.01	0.19769	1652.01	0.93507	1678	0.24139	1629.05	0.6351
1649.05	0.99558	1610.08	0.13744	1630.05	0.23755	1642.03	0.19769	1652.02	0.93507	1678	0.24139	1629.6	0.65356
1648.08	0.999	1610.13	0.13744	1630.08	0.23755	1642.05	0.19769	1652.05	0.93507	1678.01	0.24139	1630.14	0.67157
1647.12	1	1610.2	0.13743	1630.13	0.23753	1642.08	0.19768	1652.08	0.93506	1678.01	0.24139	1630.68	0.68913
1646.15	0.99878	1610.29	0.13742	1630.18	0.23749	1642.12	0.19767	1652.13	0.93505	1678.03	0.24138	1631.22	0.70624
1645.19	0.99574	1610.39	0.1374	1630.24	0.23743	1642.17	0.19764	1652.2	0.93501	1678.04	0.24138	1631.77	0.72292
1644.22	0.99106	1610.52	0.13737	1630.33	0.23734	1642.23	0.1976	1652.28	0.93495	1678.07	0.24138	1632.31	0.73921
1643.26	0.98456	1610.68	0.13733	1630.42	0.23718	1642.31	0.19752	1652.39	0.93484	1678.11	0.24137	1632.85	0.75515
1642.3	0.97585	1610.86	0.13726	1630.54	0.23695	1642.4	0.1974	1652.52	0.93467	1678.15	0.24136	1633.4	0.77079
1641.33	0.96462	1611.08	0.13715	1630.67	0.23661	1642.51	0.19722	1652.67	0.93439	1678.21	0.24133	1633.94	0.78615
1640.37	0.95076	1611.32	0.137	1630.83	0.23613	1642.64	0.19695	1652.85	0.93398	1678.28	0.24129	1634.48	0.80128
1639.4	0.93445	1611.61	0.13679	1631	0.23546	1642.79	0.19657	1653.06	0.93337	1678.36	0.24122	1635.02	0.81621
1638.44	0.91599	1611.93	0.13651	1631.2	0.23454	1642.95	0.19605	1653.31	0.93249	1678.45	0.24112	1635.57	0.83094
1637.47	0.89556	1612.29	0.13613	1631.43	0.23332	1643.15	0.19533	1653.59	0.93128	1678.57	0.24098	1636.11	0.84547
1636.51	0.87315	1612.69	0.13563	1631.68	0.23173	1643.36	0.19438	1653.9	0.92962	1678.7	0.24077	1636.65	0.85979
1635.55	0.84859	1613.14	0.13498	1631.96	0.22967	1643.6	0.19313	1654.26	0.92739	1678.85	0.24047	1637.19	0.87387
1634.58	0.82165	1613.63	0.13416	1632.27	0.22707	1643.87	0.19152	1654.65	0.92447	1679.02	0.24007	1637.74	0.88765
1633.62	0.79225	1614.18	0.13314	1632.61	0.22382	1644.16	0.18948	1655.1	0.92068	1679.21	0.23954	1638.28	0.90108
1632.65	0.76055	1614.77	0.13187	1632.98	0.21983	1644.48	0.18694	1655.58	0.91584	1679.42	0.23884	1638.82	0.91407
1631.69	0.72699	1615.42	0.13031	1633.39	0.215	1644.84	0.18382	1656.12	0.90973	1679.65	0.23793	1639.37	0.92654
1630.72	0.69209	1616.13	0.12845	1633.83	0.20925	1645.22	0.18004	1656.71	0.90213	1679.91	0.23676	1639.91	0.93841
1629.76	0.65615	1616.89	0.12623	1634.3	0.20251	1645.64	0.17554	1657.35	0.89279	1680.2	0.2353	1640.45	0.94958
1628.79	0.61923	1617.72	0.12363	1634.82	0.19473	1646.1	0.17026	1658.05	0.88141	1680.52	0.23348	1640.99	0.95996
1627.83	0.58142	1618.61	0.12063	1635.38	0.18591	1646.59	0.16418	1658.8	0.86774	1680.86	0.23124	1641.54	0.96949
1626.87	0.54318	1619.57	0.11722	1635.97	0.1761	1647.12	0.15728	1659.62	0.85146	1681.23	0.22853	1642.08	0.97809
1625.9	0.50536	1620.59	0.11339	1636.61	0.16539	1647.69	0.1496	1660.5	0.83231	1681.63	0.22527	1642.62	0.9857
1624.94	0.46897	1621.68	0.10917	1637.3	0.15396	1648.29	0.14122	1661.44	0.81002	1682.07	0.2214	1643.17	0.99228
1623.97	0.43488	1622.85	0.1046	1638.03	0.14203	1648.95	0.13228	1662.45	0.78436	1682.54	0.21686	1643.71	0.99781
1623.01	0.40351	1624.09	0.09975	1638.8	0.12989	1649.64	0.12295	1663.53	0.75517	1683.04	0.2116	1644.25	1.0023
1622.04	0.37487	1625.41	0.0947	1639.63	0.11789	1650.38	0.11347	1664.68	0.72237	1683.58	0.20557	1644.79	1.00574
1621.08	0.34882	1626.82	0.08956	1640.5	0.10637	1651.16	0.10408	1665.91	0.68596	1684.16	0.19874	1645.34	1.00816
1620.12	0.32526	1628.3	0.08445	1641.43	0.09568	1652	0.09508	1667.21	0.64609	1684.77	0.19111	1645.88	1.00962
1619.15	0.30418	1629.87	0.07951	1642.41	0.08612	1652.88	0.08674	1668.59	0.60305	1685.43	0.18271	1646.42	1.01016
1618.19	0.28554	1631.52	0.07487	1643.44	0.07791	1653.81	0.07927	1670.06	0.55727	1686.13	0.17358	1646.96	1.00984
1617.22	0.26905	1633.26	0.07064	1644.53	0.07116	1654.79	0.07287	1671.6	0.50938	1686.86	0.16382	1647.51	1.00873
1616.26	0.25416	1635.1	0.06692	1645.68	0.06588	1655.83	0.0676	1673.23	0.46014	1687.65	0.15356	1648.05	1.00691
1615.29	0.24032	1637.03	0.06377	1646.88	0.06196	1656.92	0.06348	1674.96	0.41046	1688.47	0.14296	1648.59	1.00443
1614.33	0.22714	1639.06	0.0612	1648.15	0.05922	1658.07	0.06043	1676.77	0.36134	1689.34	0.13221	1649.14	1.00138
1613.37	0.2146	1641.18	0.05921	1649.47	0.05741	1659.27	0.05829	1678.67	0.31383	1690.26	0.12156	1649.68	0.99781
1612.4	0.20291	1643.41	0.05774	1650.86	0.05631	1660.54	0.05689	1680.67	0.26897	1691.23	0.11122	1650.22	0.99379
1611.44	0.19234	1645.74	0.0567	1652.32	0.05568	1661.86	0.05604	1682.77	0.22768	1692.25	0.10143	1650.76	0.98934
1610.47	0.18298	1648.17	0.05602	1653.84	0.05536	1663.24	0.05555	1684.96	0.19073	1693.32	0.09241	1651.31	0.98453
1609.51	0.17476	1650.72	0.05559	1654.63	0.05526	1664.69	0.0553	1687.26	0.15864	1694.44	0.08434	1651.85	0.97937
1608.54	0.16757	1652.03	0.05545	1663.73	0.05509	1665.44	0.05522	1689.67	0.13168	1695.61	0.07733	1652.39	0.97389
1607.58	0.16138	1664.06	0.0551	1672.84	0.05509	1674.12	0.05509	1692.18	0.10981	1696.84	0.07146	1652.94	0.96811
1606.61	0.15623	1676.09	0.05509	1681.94	0.05509	1682.8	0.05509	1694.8	0.09274	1698.12	0.06671	1653.48	0.96203
1605.65	0.15211	1688.13	0.05509	1691.05	0.05509	1691.48	0.05509	1696.15	0.08585	1699.46	0.06302	1654.02	0.95566
1604.69	0.14893	1700.16	0.05509	1700.16	0.05509	1700.16	0.05509	1700.16	0.07136	1700.16	0.06154	1654.56	0.94899
1603.72	0.14655											1655.11	0.94202
1602.76	0.14475											1655.65	0.93476
1601.79	0.14334											1656.19	0.92719
1600.83	0.14217											1656.73	0.91932
												1657.28	0.91115
												1657.82	0.90268
												1658.36	0.89392
												1658.91	0.88488
												1659.45	0.87558
												1659.99	0.86604
												1660.53	0.85629
												1661.08	0.84635
												1661.62	0.83625
												1662.16	0.82602
												1662.71	0.8157
												1663.25	0.80532
												1663.79	0.7949
												1664.33	0.78447
												1664.88	0.77407
												1665.42	0.76371
												1665.96	0.75341
												1666.5	0.74319
												1667.05	0.73305
												1667.59	0.72299
												1668.13	0.71302
												1668.68	0.70311
												1669.22	0.69327
												1669.76	0.68346
												1670.3	0.67366
												1670.85	0.66385
												1671.39	0.65398
												1671.93	0.64403
												1672.48	0.63396
												1673.02	0.62372
												1673.56	0.61329
												1674.1	0.60261
												1674.65	0.59166
												1675.19	0.5804
												1675.73	0.56881
												1676.27	0.55686
												1676.82	0.54454
												1677.36	0.53183
												1677.9	0.51874
												1678.45	0.50526
												1678.99	0.49142
												1679.53	0.47722
												1680.07	0.46269
												1680.62	0.44787
												1681.16	0.43279
												1681.7	0.41751
												1682.25	0.40207
												1682.79	0.38653
												1683.33	0.37094
												1683.87	0.35536
												1684.42	0.33986
												1684.96	0.3245
												1685.5	0.30933
												1686.04	0.29441
												1686.59	0.27981
												1687.13	0.26556
												1687.67	0.25171
												1688.22	0.23832
												1688.76	0.22541
												1689.3	0.21302
												1689.84	0.20118
												1690.39	0.18989
												1690.93	0.17919
												1691.47	0.16907
												1692.02	0.15953
												1692.56	0.15059
												1693.1	0.14222
												1693.64	0.13443
												1694.19	0.12719
												1694.73	0.12049
												1695.27	0.1143
												1695.81	0.10861
												1696.36	0.10339
												1696.9	0.09861
												1697.44	0.09425
												1697.99	0.09028
												1698.53	0.08668
												1699.07	0.08342
												1699.61	0.08047
												1700.16	0.07781

## Sheet: Figure 4d
Exp		Others		β-sheet (1630cm-1)		β-sheet (1642cm-1)		Disordered		β-turn		Fit
Wavenumber	Normalized absorbance	Wavenumber	Normalized absorbance	Wavenumber	Normalized absorbance	Wavenumber	Normalized absorbance	Wavenumber	Normalized absorbance	Wavenumber	Normalized absorbance	Wavenumber	Normalized absorbance
1700.16	0.04219	1600.18	0.26137	1599.86	0.04339	1599.86	0.04219	1599.86	0.04329	1599.86	0.04219	1599.86	0.25944
1699.19	0.04882	1600.79	0.26939	1600.81	0.04394	1612.67	0.04222	1601.46	0.04381	1610.93	0.04219	1600.38	0.26677
1698.23	0.05621	1601.38	0.27684	1602.63	0.04572	1613.6	0.04224	1604.55	0.04548	1622	0.04219	1600.9	0.27403
1697.26	0.06426	1601.94	0.28371	1604.38	0.04881	1615.41	0.04233	1607.52	0.04842	1633.07	0.0422	1601.42	0.28118
1696.3	0.0729	1602.48	0.29001	1606.05	0.05381	1617.15	0.04254	1610.36	0.05324	1644.14	0.04256	1601.94	0.28823
1695.34	0.08209	1602.99	0.29576	1607.64	0.06138	1618.8	0.04297	1613.07	0.06064	1645.19	0.04272	1602.46	0.29516
1694.37	0.09193	1603.48	0.30098	1609.17	0.0722	1620.38	0.04378	1615.67	0.07135	1647.24	0.04326	1602.98	0.30196
1693.41	0.10248	1603.95	0.30569	1610.62	0.08682	1621.89	0.04521	1618.14	0.08602	1649.21	0.04418	1603.5	0.30863
1692.44	0.11368	1604.39	0.30991	1612	0.10561	1623.33	0.04749	1620.5	0.10513	1651.08	0.04567	1604.02	0.31517
1691.48	0.12539	1604.81	0.31368	1613.32	0.12867	1624.69	0.05091	1622.75	0.1289	1652.88	0.04791	1604.54	0.32158
1690.51	0.13753	1605.21	0.31703	1614.57	0.15579	1625.99	0.05571	1624.89	0.15722	1654.59	0.0511	1605.06	0.32786
1689.55	0.15025	1605.59	0.32	1615.76	0.18648	1627.22	0.06205	1626.92	0.1897	1656.22	0.05539	1605.58	0.33402
1688.58	0.1638	1605.95	0.3226	1616.88	0.22001	1628.39	0.06998	1628.85	0.22563	1657.78	0.0609	1606.1	0.34009
1687.62	0.17835	1606.28	0.32488	1617.94	0.25547	1629.49	0.07941	1630.68	0.26412	1659.26	0.06763	1606.62	0.34608
1686.66	0.19377	1606.6	0.32686	1618.95	0.29189	1630.53	0.09014	1632.41	0.30413	1660.66	0.07553	1607.14	0.35201
1685.69	0.2098	1606.9	0.32857	1619.89	0.32829	1631.52	0.10186	1634.04	0.34461	1661.99	0.08445	1607.66	0.35792
1684.73	0.22615	1607.18	0.33004	1620.79	0.36378	1632.44	0.1142	1635.58	0.38456	1663.26	0.09418	1608.18	0.36384
1683.76	0.24257	1607.45	0.3313	1621.62	0.39762	1633.31	0.12676	1637.03	0.42308	1664.45	0.10446	1608.7	0.36981
1682.8	0.25889	1607.69	0.33237	1622.41	0.42921	1634.12	0.13916	1638.39	0.45945	1665.58	0.11499	1609.22	0.37588
1681.83	0.27492	1607.92	0.33328	1623.14	0.45813	1634.88	0.15107	1639.66	0.49313	1666.64	0.12551	1609.74	0.38208
1680.87	0.29056	1608.14	0.33404	1623.83	0.48415	1635.6	0.16223	1640.85	0.52375	1667.65	0.13576	1610.26	0.38848
1679.91	0.30582	1608.34	0.33467	1624.47	0.50716	1636.26	0.17243	1641.97	0.55113	1668.59	0.14551	1610.78	0.39512
1678.94	0.32088	1608.52	0.33519	1625.06	0.52718	1636.87	0.18156	1643	0.57523	1669.47	0.15462	1611.3	0.40207
1677.98	0.33601	1608.69	0.33562	1625.61	0.54436	1637.44	0.18958	1643.97	0.59612	1670.29	0.16295	1611.82	0.40938
1677.01	0.35135	1608.85	0.33597	1626.11	0.55887	1637.97	0.19648	1644.86	0.61397	1671.06	0.17043	1612.34	0.41712
1676.05	0.36688	1608.99	0.33625	1626.58	0.57096	1638.45	0.20233	1645.68	0.62902	1671.78	0.17705	1612.86	0.42534
1675.08	0.38254	1609.12	0.33647	1627.01	0.5809	1638.89	0.20719	1646.44	0.64153	1672.45	0.18281	1613.38	0.4341
1674.12	0.39831	1609.24	0.33665	1627.4	0.58895	1639.3	0.21117	1647.13	0.65178	1673.06	0.18775	1613.89	0.44346
1673.15	0.41418	1609.35	0.33679	1627.75	0.59538	1639.67	0.21438	1647.77	0.66008	1673.63	0.19192	1614.41	0.45346
1672.19	0.4301	1609.45	0.33689	1628.07	0.60044	1640	0.21692	1648.34	0.66671	1674.16	0.1954	1614.93	0.46416
1671.23	0.44591	1609.54	0.33697	1628.36	0.60436	1640.3	0.21889	1648.87	0.67191	1674.64	0.19825	1615.45	0.47559
1670.26	0.4615	1609.61	0.33703	1628.62	0.60735	1640.57	0.22041	1649.33	0.67594	1675.07	0.20056	1615.97	0.48779
1669.3	0.47692	1609.68	0.33708	1628.85	0.60959	1640.8	0.22154	1649.75	0.67902	1675.47	0.20241	1616.49	0.50078
1668.33	0.49234	1609.74	0.33711	1629.05	0.61123	1641.02	0.22238	1650.13	0.68132	1675.83	0.20386	1617.01	0.51458
1667.37	0.50793	1609.79	0.33713	1629.23	0.61242	1641.2	0.22298	1650.46	0.683	1676.16	0.20499	1617.53	0.52918
1666.4	0.52375	1609.84	0.33715	1629.38	0.61324	1641.36	0.2234	1650.75	0.68422	1676.45	0.20585	1618.05	0.54458
1665.44	0.53975	1609.87	0.33716	1629.51	0.61381	1641.5	0.22369	1651	0.68507	1676.71	0.20649	1618.57	0.56076
1664.48	0.55588	1609.91	0.33716	1629.63	0.61418	1641.61	0.22388	1651.21	0.68565	1676.93	0.20696	1619.09	0.57769
1663.51	0.5722	1609.93	0.33717	1629.72	0.61442	1641.71	0.224	1651.39	0.68603	1677.13	0.2073	1619.61	0.59531
1662.55	0.58872	1609.95	0.33717	1629.8	0.61456	1641.79	0.22408	1651.54	0.68627	1677.31	0.20754	1620.13	0.61358
1661.58	0.6053	1609.97	0.33717	1629.86	0.61465	1641.85	0.22412	1651.67	0.68642	1677.45	0.2077	1620.65	0.63241
1660.62	0.6216	1609.98	0.33717	1629.9	0.61469	1641.9	0.22414	1651.77	0.68651	1677.58	0.20781	1621.17	0.65174
1659.65	0.6373	1609.99	0.33717	1629.94	0.61471	1641.94	0.22415	1651.84	0.68655	1677.68	0.20788	1621.69	0.67145
1658.69	0.65253	1609.99	0.33717	1629.96	0.61472	1641.96	0.22416	1651.9	0.68657	1677.77	0.20792	1622.21	0.69146
1657.73	0.66797	1610	0.33717	1629.98	0.61472	1641.98	0.22416	1651.94	0.68658	1677.84	0.20794	1622.73	0.71166
1656.76	0.68445	1610	0.33717	1629.99	0.61473	1641.99	0.22416	1651.97	0.68659	1677.89	0.20795	1623.25	0.73192
1655.8	0.70244	1610	0.33717	1630	0.61473	1642	0.22416	1651.99	0.68659	1677.93	0.20796	1623.77	0.75212
1654.83	0.72191	1610	0.33717	1630	0.61473	1642	0.22416	1652	0.68659	1677.96	0.20796	1624.29	0.77216
1653.87	0.74246	1610	0.33717	1630	0.61473	1642	0.22416	1652	0.68659	1677.98	0.20796	1624.81	0.79189
1652.9	0.76363	1610	0.33717	1630	0.61473	1642	0.22416	1652	0.68659	1677.99	0.20797	1625.33	0.81121
1651.94	0.78495	1610.01	0.33717	1630	0.61473	1642	0.22416	1652	0.68659	1678	0.20797	1625.85	0.83
1650.97	0.80588	1610.03	0.33717	1630.01	0.61473	1642.01	0.22416	1652	0.68659	1678	0.20797	1626.37	0.84815
1650.01	0.82582	1610.05	0.33717	1630.02	0.61472	1642.02	0.22416	1652.01	0.68659	1678	0.20797	1626.89	0.86555
1649.05	0.84427	1610.08	0.33716	1630.04	0.61472	1642.03	0.22416	1652.02	0.68659	1678	0.20797	1627.41	0.88213
1648.08	0.86121	1610.13	0.33715	1630.07	0.61471	1642.05	0.22415	1652.05	0.68658	1678	0.20797	1627.93	0.8978
1647.12	0.8773	1610.2	0.33713	1630.1	0.61468	1642.08	0.22415	1652.08	0.68658	1678.01	0.20797	1628.44	0.91248
1646.15	0.89348	1610.29	0.3371	1630.16	0.61463	1642.13	0.22413	1652.12	0.68656	1678.01	0.20797	1628.96	0.92614
1645.19	0.91028	1610.39	0.33703	1630.22	0.61453	1642.18	0.2241	1652.19	0.68654	1678.03	0.20796	1629.48	0.93873
1644.22	0.92739	1610.52	0.33692	1630.31	0.61436	1642.25	0.22405	1652.26	0.68648	1678.04	0.20796	1630	0.95021
1643.26	0.94395	1610.68	0.33675	1630.41	0.61409	1642.33	0.22396	1652.36	0.68639	1678.07	0.20796	1630.52	0.96059
1642.3	0.95902	1610.86	0.3365	1630.53	0.61365	1642.43	0.22382	1652.48	0.68624	1678.11	0.20796	1631.04	0.96985
1641.33	0.97191	1611.08	0.33612	1630.67	0.61298	1642.54	0.22362	1652.63	0.686	1678.15	0.20795	1631.56	0.978
1640.37	0.98232	1611.32	0.33558	1630.84	0.61201	1642.68	0.22331	1652.79	0.68563	1678.21	0.20793	1632.08	0.98507
1639.4	0.99016	1611.61	0.33483	1631.03	0.61062	1642.83	0.22288	1652.99	0.6851	1678.28	0.2079	1632.6	0.99109
1638.44	0.9955	1611.93	0.33382	1631.25	0.60869	1643.01	0.22228	1653.22	0.68434	1678.36	0.20785	1633.12	0.99608
1637.47	0.99862	1612.29	0.33245	1631.5	0.60606	1643.21	0.22146	1653.48	0.68328	1678.45	0.20778	1633.64	1.00009
1636.51	0.99997	1612.69	0.33067	1631.78	0.60255	1643.44	0.22036	1653.78	0.68183	1678.57	0.20768	1634.16	1.00316
1635.55	1	1613.14	0.32836	1632.09	0.59795	1643.7	0.21893	1654.11	0.6799	1678.7	0.20754	1634.68	1.00533
1634.58	0.99884	1613.63	0.32542	1632.44	0.59203	1643.98	0.21708	1654.48	0.67735	1678.85	0.20733	1635.2	1.00666
1633.62	0.99604	1614.18	0.32174	1632.82	0.58451	1644.29	0.21474	1654.89	0.67406	1679.02	0.20706	1635.72	1.00718
1632.65	0.99068	1614.77	0.31719	1633.25	0.57513	1644.63	0.21181	1655.35	0.66985	1679.21	0.20668	1636.24	1.00693
1631.69	0.98174	1615.42	0.31163	1633.71	0.56358	1645.01	0.2082	1655.85	0.66455	1679.42	0.2062	1636.76	1.00596
1630.72	0.96841	1616.13	0.30495	1634.22	0.54958	1645.42	0.20383	1656.4	0.65797	1679.65	0.20556	1637.28	1.0043
1629.76	0.95026	1616.89	0.297	1634.77	0.53285	1645.86	0.1986	1657	0.64988	1679.91	0.20475	1637.8	1.00198
1628.79	0.92718	1617.72	0.2877	1635.36	0.51317	1646.35	0.19244	1657.65	0.64007	1680.2	0.20373	1638.32	0.99903
1627.83	0.89939	1618.61	0.27695	1636	0.49037	1646.87	0.18531	1658.36	0.62831	1680.52	0.20246	1638.84	0.99547
1626.87	0.86743	1619.57	0.26472	1636.7	0.46439	1647.43	0.17716	1659.12	0.61435	1680.86	0.2009	1639.36	0.99132
1625.9	0.8323	1620.59	0.25101	1637.44	0.4353	1648.03	0.16804	1659.94	0.59801	1681.23	0.19899	1639.88	0.9866
1624.94	0.79525	1621.68	0.2359	1638.24	0.40333	1648.68	0.15799	1660.82	0.57907	1681.63	0.19669	1640.4	0.98134
1623.97	0.75753	1622.85	0.21954	1639.09	0.3689	1649.37	0.14715	1661.77	0.55742	1682.07	0.19395	1640.92	0.97555
1623.01	0.72007	1624.09	0.20216	1640	0.33262	1650.1	0.13571	1662.78	0.53295	1682.54	0.19071	1641.44	0.96925
1622.04	0.68342	1625.41	0.18406	1640.96	0.29528	1650.88	0.1239	1663.85	0.50569	1683.04	0.18694	1641.96	0.96245
1621.08	0.64797	1626.82	0.16565	1641.99	0.25783	1651.72	0.11202	1665	0.47574	1683.58	0.18258	1642.48	0.95519
1620.12	0.61409	1628.3	0.14735	1643.08	0.22132	1652.6	0.10041	1666.22	0.44331	1684.16	0.17759	1643	0.94748
1619.15	0.58216	1629.87	0.12965	1644.23	0.18681	1653.54	0.08939	1667.51	0.40876	1684.77	0.17196	1643.51	0.93936
1618.19	0.55242	1631.52	0.11302	1645.45	0.15529	1654.52	0.07927	1668.88	0.37259	1685.43	0.16568	1644.03	0.93086
1617.22	0.52488	1633.26	0.09787	1646.74	0.12755	1655.57	0.07033	1670.32	0.33542	1686.13	0.15874	1644.55	0.922
1616.26	0.49943	1635.1	0.08455	1648.09	0.10411	1656.67	0.06273	1671.85	0.29798	1686.86	0.1512	1645.07	0.91284
1615.29	0.47595	1637.03	0.07326	1649.52	0.08518	1657.82	0.05655	1673.46	0.26107	1687.65	0.1431	1645.59	0.9034
1614.33	0.45444	1639.06	0.06408	1651.02	0.07062	1659.04	0.05177	1675.15	0.22553	1688.47	0.13454	1646.11	0.89373
1613.37	0.43489	1641.18	0.05695	1652.6	0.06001	1660.32	0.04825	1676.93	0.19219	1689.34	0.12562	1646.63	0.88387
1612.4	0.41712	1643.41	0.05167	1654.25	0.05272	1661.66	0.04581	1678.8	0.16176	1690.26	0.1165	1647.15	0.87387
1611.44	0.40084	1645.74	0.04796	1655.98	0.04802	1663.06	0.04422	1680.76	0.13481	1691.23	0.10733	1647.67	0.86376
1610.47	0.38567	1648.17	0.04551	1657.8	0.0452	1664.53	0.04325	1682.82	0.11171	1692.25	0.09831	1648.19	0.85358
1609.51	0.37142	1650.72	0.04398	1659.69	0.04363	1666.06	0.0427	1684.97	0.0926	1693.32	0.08961	1648.71	0.84337
1608.54	0.35809	1652.03	0.04347	1661.67	0.04282	1666.86	0.04254	1687.21	0.07739	1694.44	0.08141	1649.23	0.83316
1607.58	0.34584	1664.06	0.04223	1662.69	0.0426	1675.18	0.0422	1689.56	0.06577	1695.61	0.07388	1649.75	0.82299
1606.61	0.33478	1676.09	0.04219	1675.18	0.04219	1683.51	0.04219	1692.01	0.0573	1696.84	0.06715	1650.27	0.81286
1605.65	0.32495	1688.13	0.04219	1687.67	0.04219	1691.83	0.04219	1693.27	0.05407	1698.12	0.0613	1650.79	0.80281
1604.69	0.31632	1700.16	0.04219	1700.16	0.04219	1700.16	0.04219	1700.16	0.045	1699.46	0.05638	1651.31	0.79284
1603.72	0.30881	--	--	--	--	--	--	--	--	--	--	1651.83	0.78296
1602.76	0.30235	--	--	--	--	--	--	--	--	--	--	1652.35	0.77318
1601.79	0.29688	--	--	--	--	--	--	--	--	--	--	1652.87	0.76349
1600.83	0.29232	--	--	--	--	--	--	--	--	--	--	1653.39	0.75388
1599.86	0.2886	--	--	--	--	--	--	--	--	--	--	1653.91	0.74436
--	--	--	--	--	--	--	--	--	--	--	--	1654.43	0.7349
--	--	--	--	--	--	--	--	--	--	--	--	1654.95	0.72549
--	--	--	--	--	--	--	--	--	--	--	--	1655.47	0.71613
--	--	--	--	--	--	--	--	--	--	--	--	1655.99	0.70679
--	--	--	--	--	--	--	--	--	--	--	--	1656.51	0.69747
--	--	--	--	--	--	--	--	--	--	--	--	1657.03	0.68815
--	--	--	--	--	--	--	--	--	--	--	--	1657.55	0.67881
--	--	--	--	--	--	--	--	--	--	--	--	1658.07	0.66946
--	--	--	--	--	--	--	--	--	--	--	--	1658.58	0.66009
--	--	--	--	--	--	--	--	--	--	--	--	1659.1	0.65069
--	--	--	--	--	--	--	--	--	--	--	--	1659.62	0.64126
--	--	--	--	--	--	--	--	--	--	--	--	1660.14	0.63181
--	--	--	--	--	--	--	--	--	--	--	--	1660.66	0.62234
--	--	--	--	--	--	--	--	--	--	--	--	1661.18	0.61286
--	--	--	--	--	--	--	--	--	--	--	--	1661.7	0.60338
--	--	--	--	--	--	--	--	--	--	--	--	1662.22	0.59391
--	--	--	--	--	--	--	--	--	--	--	--	1662.74	0.58447
--	--	--	--	--	--	--	--	--	--	--	--	1663.26	0.57506
--	--	--	--	--	--	--	--	--	--	--	--	1663.78	0.56571
--	--	--	--	--	--	--	--	--	--	--	--	1664.3	0.55642
--	--	--	--	--	--	--	--	--	--	--	--	1664.82	0.54722
--	--	--	--	--	--	--	--	--	--	--	--	1665.34	0.5381
--	--	--	--	--	--	--	--	--	--	--	--	1665.86	0.52909
--	--	--	--	--	--	--	--	--	--	--	--	1666.38	0.52019
--	--	--	--	--	--	--	--	--	--	--	--	1666.9	0.51141
--	--	--	--	--	--	--	--	--	--	--	--	1667.42	0.50275
--	--	--	--	--	--	--	--	--	--	--	--	1667.94	0.49421
--	--	--	--	--	--	--	--	--	--	--	--	1668.46	0.4858
--	--	--	--	--	--	--	--	--	--	--	--	1668.98	0.47751
		--	--	--	--	--	--	--	--	--	--	1669.5	0.46934
		--	--	--	--	--	--	--	--	--	--	1670.02	0.46127
		--	--	--	--	--	--	--	--	--	--	1670.54	0.4533
		--	--	--	--	--	--	--	--	--	--	1671.06	0.44542
		--	--	--	--	--	--	--	--	--	--	1671.58	0.4376
		--	--	--	--	--	--	--	--	--	--	1672.1	0.42984
		--	--	--	--	--	--	--	--	--	--	1672.62	0.42211
		--	--	--	--	--	--	--	--	--	--	1673.13	0.4144
		--	--	--	--	--	--	--	--	--	--	1673.65	0.40669
		--	--	--	--	--	--	--	--	--	--	1674.17	0.39896
		--	--	--	--	--	--	--	--	--	--	1674.69	0.3912
		--	--	--	--	--	--	--	--	--	--	1675.21	0.38338
		--	--	--	--	--	--	--	--	--	--	1675.73	0.3755
		--	--	--	--	--	--	--	--	--	--	1676.25	0.36753
		--	--	--	--	--	--	--	--	--	--	1676.77	0.35947
		--	--	--	--	--	--	--	--	--	--	1677.29	0.35131
		--	--	--	--	--	--	--	--	--	--	1677.81	0.34304
		--	--	--	--	--	--	--	--	--	--	1678.33	0.33466
		--	--	--	--	--	--	--	--	--	--	1678.85	0.32616
		--	--	--	--	--	--	--	--	--	--	1679.37	0.31755
		--	--	--	--	--	--	--	--	--	--	1679.89	0.30883
		--	--	--	--	--	--	--	--	--	--	1680.41	0.30001
		--	--	--	--	--	--	--	--	--	--	1680.93	0.29109
		--	--	--	--	--	--	--	--	--	--	1681.45	0.2821
		--	--	--	--	--	--	--	--	--	--	1681.97	0.27304
		--	--	--	--	--	--	--	--	--	--	1682.49	0.26394
		--	--	--	--	--	--	--	--	--	--	1683.01	0.25481
		--	--	--	--	--	--	--	--	--	--	1683.53	0.24567
		--	--	--	--	--	--	--	--	--	--	1684.05	0.23656
		--	--	--	--	--	--	--	--	--	--	1684.57	0.22748
		--	--	--	--	--	--	--	--	--	--	1685.09	0.21847
		--	--	--	--	--	--	--	--	--	--	1685.61	0.20954
		--	--	--	--	--	--	--	--	--	--	1686.13	0.20073
		--	--	--	--	--	--	--	--	--	--	1686.65	0.19206
		--	--	--	--	--	--	--	--	--	--	1687.17	0.18355
		--	--	--	--	--	--	--	--	--	--	1687.69	0.17523
		--	--	--	--	--	--	--	--	--	--	1688.2	0.16711
		--	--	--	--	--	--	--	--	--	--	1688.72	0.15921
		--	--	--	--	--	--	--	--	--	--	1689.24	0.15156
		--	--	--	--	--	--	--	--	--	--	1689.76	0.14416
		--	--	--	--	--	--	--	--	--	--	1690.28	0.13704
		--	--	--	--	--	--	--	--	--	--	1690.8	0.1302
		--	--	--	--	--	--	--	--	--	--	1691.32	0.12366
		--	--	--	--	--	--	--	--	--	--	1691.84	0.11741
		--	--	--	--	--	--	--	--	--	--	1692.36	0.11148
		--	--	--	--	--	--	--	--	--	--	1692.88	0.10585
		--	--	--	--	--	--	--	--	--	--	1693.4	0.10053
		--	--	--	--	--	--	--	--	--	--	1693.92	0.09553
		--	--	--	--	--	--	--	--	--	--	1694.44	0.09082
		--	--	--	--	--	--	--	--	--	--	1694.96	0.08643
		--	--	--	--	--	--	--	--	--	--	1695.48	0.08232
		--	--	--	--	--	--	--	--	--	--	1696	0.07851
		--	--	--	--	--	--	--	--	--	--	1696.52	0.07497
		--	--	--	--	--	--	--	--	--	--	1697.04	0.0717
		--	--	--	--	--	--	--	--	--	--	1697.56	0.06869
		--	--	--	--	--	--	--	--	--	--	1698.08	0.06592
		--	--	--	--	--	--	--	--	--	--	1698.6	0.06339
		--	--	--	--	--	--	--	--	--	--	1699.12	0.06108
		--	--	--	--	--	--	--	--	--	--	1699.64	0.05898
		--	--	--	--	--	--	--	--	--	--	1700.16	0.05707

[truncated: 10 more sheets: Figure 5a, Figure 5b, Figure 5c, Figure 5e, Figure 5f, Figure 6a, Figure 6b, Figure 6c, Figure 6d, Figure 6e]
